# Supplementary material for: The Mental Health and Wellbeing of University Students: Acceptability, Effectiveness, and Mechanisms of a Mindfulness-Based Course
Source: Int J Environ Res Public Health. 2021 Jun 3;18(11):6023. doi: 10.3390/ijerph18116023 (PMC8199969; doi:10.3390/ijerph18116023)
Supplement: Supplementary file 1 [file ijerph-18-06023-s001.zip]

Archive with 1 entries (1 files):
- ijerph-1249773-supplementary.pdf
